# Supplementary material for: Blood parameters and whole-blood transcriptomics associated with immune-related adverse events in metastatic renal cell carcinoma during nivolumab plus ipilimumab
Source: Sci Rep. 2026 Apr 23;16:18800. doi: 10.1038/s41598-026-46960-6 (PMC13272965; doi:10.1038/s41598-026-46960-6)
Supplement: Supplementary file 2 — Supplementary Material 2 [file 41598_2026_46960_MOESM2_ESM.csv]

Variables	Sensitivity	Specificity	AUC
NLR (>4)	82.80%	50.00%	0.624
MLR (>0.29)	82.80%	50.00%	0.591
Lymphocyte count (ÊLG?2145)	37.90%	90.90%	0.643
Eosinophil count (ÊLG>161)	48.30%	72.70%	0.534
Monocyte count (ÊLG>409.5)	58.60%	59.10%	0.505
Neutrophil count (ÊLG>3465)	27.60%	86.40%	0.528
CRP (mg/dLG>0.11)	51.70%	77.30%	0.618
