# Supplementary material for: Blood parameters and whole-blood transcriptomics associated with immune-related adverse events in metastatic renal cell carcinoma during nivolumab plus ipilimumab
Source: Sci Rep. 2026 Apr 23;16:18800. doi: 10.1038/s41598-026-46960-6 (PMC13272965; doi:10.1038/s41598-026-46960-6)
Supplement: Supplementary file 3 — Supplementary Material 3 [file 41598_2026_46960_MOESM3_ESM.csv]

Pathway	Categoly	P-Values	P-Values,Adjusted	NES	gene set size	LeadingEdge genes	Database
E2F TARGETS	Cell cycle and DNA repair	0.002	0.016	1.633	84	BIRC5;E2F8;KIF4A;CDK4;DCTPP1;CDC25B;KIF18B;ASF1A;GSPT1;CIT;KIF2C;DCK;CDCA3;MCM6;GINS1;MCM4;MCM3;MCM2;CDC25A;KPNA2	Hallmark
HEME METABOLISM	Metabolic process	<0.001	0.005	1.653	106	GYPA;KLF1;ACSL6;GYPB;E2F2;ANK1;EPB42;FECH;ICAM4;KEL;ALDH6A1;ADD2;C3;ABCB6;BPGM;CTSE;ENDOD1;AHSP;EPB41;HBZ;CA2;BNIP3L;HEBP1;HDGF;AQP3;GYPE;HMBS;BSG;DCAF10;GATA1;MFHAS1;FBXO7;GCLC;CA1;DCAF11;DMTN;ISCA1;ARHGEF12;CTSB;FN3K;ATG4A;MAP2K3;ACP5;ALAS2;KAT2B;ABCG2	Hallmark
IL6 JAK STAT3 SIGNALING	Cytokine signaling	<0.001	0.004	-1.831	48	IL1R2;CSF2RA;CSF3R;CXCL1;IFNGR1;IFNAR1;IL1R1;IL10RB;IL17RA;IFNGR2;MAP3K8;ACVR1B;CBL	Hallmark
INTERFERON ALPHA RESPONSE	Cytokine signaling	<0.001	0.001	1.909	49	CMPK2;IFI44L;LY6E;IFI27;LAMP3;IFIT3;ISG15;GMPR;IFI44;GBP4;DDX60;BATF2;IFIH1;BST2;LPAR6;IFIT2;LGALS3BP	Hallmark
INTERFERON GAMMA RESPONSE	Cytokine signaling	<0.001	0.005	1.672	94	CMPK2;IFI44L;LY6E;IFI27;IFIT3;ISG15;IFIT1;HLA-DRB1;CCL5;IFI44;GBP4;CASP7;DDX60;BPGM;ITGB7;BATF2;KLRK1;IFIH1;BST2;HLA-DQA1;IFIT2;LGALS3BP;ARL4A;GPR18;EPSTI1	Hallmark
MYC TARGETS V1	Cell cycle and DNA repair	0.022	0.15	1.437	81	CDK4;GSPT1;IMPDH2;HSP90AB1;C1QBP;MCM6;MCM4;HDGF;GOT2;ILF2;MCM2;KPNA2;EIF3B;CAD;CCT4;ABCE1;CDK2;APEX1;CSTF2;EXOSC7;CDC20;AIMP2;CCT7;COX5A;LDHA;EIF4A1;HNRNPA1;CYC1;CUL1;DDX21;CCT3;ACP1;FBL	Hallmark
MYC TARGETS V2	Cell cycle and DNA repair	0.034	0.201	1.496	20	CDK4;DCTPP1;IPO4;FARSA;MCM4;DUSP2;EXOSC5;IMP4;AIMP2;GRWD1;LAS1L	Hallmark
TNFA SIGNALING VIA NFKB	Cytokine signaling	0.003	0.028	-1.543	95	BCL2A1;BCL6;CXCL1;CFLAR;ABCA1;B4GALT5;DRAM1;EFNA1;IRS2;FOSL2;GADD45A;HES1;IFNGR2;KLF6;MAP3K8;CCNL1;DENND5A;F2RL1;CEBPB;CXCL6;CEBPD;IER3;LITAF;MCL1;KDM6B;HBEGF;BCL3;KYNU;IL23A	Hallmark
ANTIGEN PROCESSING AND PRESENTATION	T cell signaling	0.004	0.169	1.628	54	HLA-DRB1;HLA-DQB1;LTA;HSP90AB1;CD4;CALR;HLA-DQA1;HLA-DPA1;HLA-DRB5;KIR2DL3;KIR2DS4;KLRC4;CTSB;HLA-DPB1;HLA-DOA;KLRC3	KEGG
MEDICUS REFERENCE CRHR PKA ACTH SIGNALING PATHWAY	Endocrine signaling	0.002	0.12	-1.714	16	CREB5;ADCY4	KEGG
MEDICUS REFERENCE GHRHR PKA GH SIGNALING PATHWAY	Endocrine signaling	0.002	0.12	-1.714	16	CREB5;ADCY4	KEGG
MEDICUS REFERENCE TSH TG SIGNALING PATHWAY	Endocrine signaling	0.002	0.12	-1.714	16	CREB5;ADCY4	KEGG
MEDICUS VARIANT CYP11B1 CYP11B2 FUSION TO ACTH CORTISOL SIGNALING PATHWAY	Endocrine signaling	0.002	0.12	-1.714	16	CREB5;ADCY4	KEGG
MEDICUS VARIANT MUTATION ACTIVATED GNAS TO CRHR PKA ACTH SIGNALING PATHWAY	Endocrine signaling	0.002	0.12	-1.714	16	CREB5;ADCY4	KEGG
N GLYCAN BIOSYNTHESIS	other	0.001	0.12	1.746	36	B4GALT2;ALG1;ALG3;B4GALT3;ALG10;DPM2;DOLPP1;DPAGT1;MGAT2	KEGG
ACTIVATION OF ATR IN RESPONSE TO REPLICATION STRESS	Cell cycle and DNA repair	0.003	0.074	1.687	18	MCM6;MCM4;MCM3;MCM2;CDC25A;CDK2;MCM10	Reactome
ADAPTIVE IMMUNE SYSTEM	Immune and inflammatory response	<0.001	0.001	1.511	412	IGKV2D-28;IGLV2-14;IGLV1-51;IGKV3-11;IGKV3-20;ERAP2;LILRA3;KIF4A;IGHV3-30;ANAPC1;CD3E;IGLV1-44;IGKV3-15;IGKV1D-12;IGLC3;LNX1;IGHV2-70;IGKV1-33;CD40LG;IGHV3-13;HERC5;ICAM4;LCK;IGKV1D-39;CTSF;HLA-DRB1;HLA-DQB1;C3;LAT;FBXO31;IGHV3-7;IGLC2;ITGB7;KIF2C;IGKV2-28;CTSE;IGHV3-11;CD3G;IGLV3-25;ITGAV;IGHV2-5;IGKV2-30;CD4;LAG3;KLRK1;CCNF;DNM3;KLRG1;CALR;IGLV1-47;IGHV4-59;HLA-DQA1;ITPR3;HLA-DPA1;HLA-DRB5;CDC3…	Reactome
ANTIGEN ACTIVATES B CELL RECEPTOR BCR LEADING TO GENERATION OF SECOND MESSENGERS	B cell receptor signaling	<0.001	<0.001	1.939	66	IGKV2D-28;IGLV2-14;IGLV1-51;IGKV3-11;IGKV3-20;IGHV3-30;IGLV1-44;IGKV3-15;IGKV1D-12;IGLC3;IGHV2-70;IGKV1-33;IGHV3-13;IGKV1D-39;IGHV3-7;IGLC2;IGKV2-28;IGHV3-11;IGLV3-25;IGHV2-5;IGKV2-30;IGLV1-47;IGHV4-59;ITPR3;IGKV4-1;IGLV2-11;IGHV3-53;IGHV4-34;IGHV1-46;IGHV3-48;IGHV3-33;CD79A;IGHV4-39;IGHM;IGLV3-21;IGLV7-43	Reactome
ANTI INFLAMMATORY RESPONSE FAVOURING LEISHMANIA PARASITE INFECTION	Immune and inflammatory response	<0.001	0.002	1.821	97	IGKV2D-28;IGLV2-14;IGLV1-51;IGKV3-11;IGKV3-20;IGHV3-30;IGLV1-44;IGKV3-15;IGKV1D-12;IGLC3;IGHV2-70;IGHG1;IGKV1-33;IGHV3-13;IGKV1D-39;IGHV3-7;IGLC2;IGKV2-28;IGHV3-11;CD3G;IGLV3-25;IGHV2-5;IGKV2-30;IGHG2;IGLV1-47;IGHV4-59;ITPR3;IGKV4-1;IGLV2-11;IGHV3-53;GNB5;IGHV4-34;IGHV1-46;IGHV3-48;IGHV3-33	Reactome
BINDING AND UPTAKE OF LIGANDS BY SCAVENGER RECEPTORS	Immune and inflammatory response	<0.001	<0.001	2.034	68	IGKV2D-28;IGLV2-14;IGLV1-51;IGKV3-11;IGKV3-20;IGHV3-30;IGLV1-44;IGKV3-15;IGKV1D-12;IGLC3;IGHV2-70;IGHA1;IGKV1-33;IGHV3-13;IGKV1D-39;IGHV3-7;IGLC2;IGKV2-28;IGHV3-11;IGLV3-25;IGHV2-5;IGKV2-30;HYOU1;CALR;IGLV1-47;IGHV4-59;IGKV4-1;IGHA2;HPR;IGLV2-11;IGHV3-53;IGHV4-34;IGHV1-46;IGHV3-48;IGHV3-33	Reactome
CD22 MEDIATED BCR REGULATION	B cell receptor signaling	<0.001	<0.001	1.988	54	IGKV2D-28;IGLV2-14;IGLV1-51;IGKV3-11;IGKV3-20;IGHV3-30;IGLV1-44;IGKV3-15;IGKV1D-12;IGLC3;IGHV2-70;IGKV1-33;IGHV3-13;IGKV1D-39;IGHV3-7;IGLC2;IGKV2-28;IGHV3-11;IGLV3-25;IGHV2-5;IGKV2-30;IGLV1-47;IGHV4-59;IGKV4-1;IGLV2-11;IGHV3-53;IGHV4-34;IGHV1-46;IGHV3-48;IGHV3-33;CD79A;IGHV4-39;IGHM;IGLV3-21;IGLV7-43	Reactome
CELL CYCLE CHECKPOINTS	Cell cycle and DNA repair	0.01	0.171	1.484	101	BIRC5;ANAPC1;KIF2C;MCM6;MCM4;MCM3;MCM2;CDC25A;BABAM1;KIF2A;EXO1;CENPM;MDC1;CDC23;CENPN;CENPO;CDK2;CDKN1A;CENPT;MCM10;CKAP5;INCENP;CDC20;MAD1L1;CENPK	Reactome
CELL SURFACE INTERACTIONS AT THE VASCULAR WALL	other	<0.001	0.001	1.83	106	IGKV2D-28;IGLV2-14;IGLV1-51;IGKV3-11;IGKV3-20;GYPA;IGHV3-30;IGLV1-44;GYPB;IGKV3-15;IGKV1D-12;IGLC3;IGHV2-70;IGHA1;IGKV1-33;IGHV3-13;LCK;IGKV1D-39;IGHV3-7;IGLC2;IGKV2-28;MIF;IGHV3-11;GAS6;IGLV3-25;ITGAV;IGHV2-5;IGKV2-30;L1CAM;IGLV1-47;IGHV4-59;BSG;ITGA6;IGKV4-1;IGHA2;ITGB1;IGLV2-11;IGHV3-53;IGHV4-34;IGHV1-46;IGHV3-48;CD84;IGHV3-33;HRAS;DOK2;ESAM;IGHV4-39;CD99;IGHM;GP6;IGLV3-21;IGLV7-43	Reactome
COMPLEMENT CASCADE	Complement system	<0.001	<0.001	1.897	79	IGKV2D-28;IGLV2-14;IGLV1-51;IGKV3-11;IGKV3-20;C2;IGHV3-30;IGLV1-44;IGKV3-15;IGKV1D-12;IGLC3;IGHV2-70;IGHG1;IGKV1-33;IGHV3-13;IGKV1D-39;C3;IGHV3-7;IGLC2;IGKV2-28;IGHV3-11;IGLV3-25;IGHV2-5;IGKV2-30;IGHG2;IGLV1-47;IGHV4-59;IGKV4-1;IGLV2-11;IGHV3-53;IGHV4-34;CD81;IGHV1-46;GZMM;IGHV3-48;IGHV3-33;C1QA	Reactome
CO INHIBITION BY PD 1	T cell signaling	0.001	0.023	1.694	17	CD3E;LCK;HLA-DRB1;HLA-DQB1;CD3G;CD4;HLA-DQA1;HLA-DPA1;HLA-DRB5	Reactome
CREATION OF C4 AND C2 ACTIVATORS	Complement system	<0.001	<0.001	2.058	57	IGKV2D-28;IGLV2-14;IGLV1-51;IGKV3-11;IGKV3-20;IGHV3-30;IGLV1-44;IGKV3-15;IGKV1D-12;IGLC3;IGHV2-70;IGHG1;IGKV1-33;IGHV3-13;IGKV1D-39;IGHV3-7;IGLC2;IGKV2-28;IGHV3-11;IGLV3-25;IGHV2-5;IGKV2-30;IGHG2;IGLV1-47;IGHV4-59;IGKV4-1;IGLV2-11;IGHV3-53;IGHV4-34;IGHV1-46;IGHV3-48;IGHV3-33;C1QA	Reactome
DISEASES ASSOCIATED WITH N GLYCOSYLATION OF PROTEINS	Metabolic process	0.006	0.109	1.631	15	ALG1;ALG3;DPAGT1;MGAT2	Reactome
DISEASES OF MITOTIC CELL CYCLE	Cell cycle and DNA repair	0.001	0.023	1.761	30	CDK4;ANAPC1;E2F2;CDKN1C;E2F1;CCND2;CDC23;CDK2;CDKN1A	Reactome
DOWNSTREAM TCR SIGNALING	T cell signaling	0.011	0.188	1.595	28	CD3E;LCK;HLA-DRB1;HLA-DQB1;CD3G;CD4;HLA-DQA1;HLA-DPA1;HLA-DRB5;CDC34	Reactome
FCERI MEDIATED CA 2 MOBILIZATION	Immune and inflammatory response	<0.001	<0.001	1.997	63	IGKV2D-28;IGLV2-14;IGLV1-51;IGKV3-11;IGKV3-20;IGHV3-30;IGLV1-44;IGKV3-15;IGKV1D-12;IGLC3;IGHV2-70;IGKV1-33;IGHV3-13;IGKV1D-39;LAT;IGHV3-7;IGLC2;IGKV2-28;IGHV3-11;IGLV3-25;IGHV2-5;IGKV2-30;IGLV1-47;IGHV4-59;ITPR3;IGKV4-1;IGLV2-11;IGHV3-53;IGHV4-34;GRAP2;IGHV1-46;IGHV3-48;IGHV3-33;ITK	Reactome
FCERI MEDIATED MAPK ACTIVATION	Immune and inflammatory response	<0.001	<0.001	1.945	67	IGKV2D-28;IGLV2-14;IGLV1-51;IGKV3-11;IGKV3-20;IGHV3-30;IGLV1-44;IGKV3-15;IGKV1D-12;IGLC3;IGHV2-70;IGKV1-33;IGHV3-13;IGKV1D-39;LAT;IGHV3-7;IGLC2;IGKV2-28;IGHV3-11;IGLV3-25;IGHV2-5;IGKV2-30;IGLV1-47;IGHV4-59;IGKV4-1;IGLV2-11;IGHV3-53;IGHV4-34;GRAP2;IGHV1-46;IGHV3-48;IGHV3-33	Reactome
FCERI MEDIATED NF KB ACTIVATION	Immune and inflammatory response	<0.001	<0.001	1.986	64	IGKV2D-28;IGLV2-14;IGLV1-51;IGKV3-11;IGKV3-20;IGHV3-30;IGLV1-44;IGKV3-15;IGKV1D-12;IGLC3;IGHV2-70;IGKV1-33;IGHV3-13;IGKV1D-39;IGHV3-7;IGLC2;IGKV2-28;IGHV3-11;IGLV3-25;IGHV2-5;IGKV2-30;IGLV1-47;IGHV4-59;CDC34;IGKV4-1;IGLV2-11;IGHV3-53;IGHV4-34;IGHV1-46;IGHV3-48;IGHV3-33	Reactome
FCGAMMA RECEPTOR FCGR DEPENDENT PHAGOCYTOSIS	Immune and inflammatory response	<0.001	0.004	1.774	94	IGKV2D-28;IGLV2-14;IGLV1-51;IGKV3-11;IGKV3-20;IGHV3-30;IGLV1-44;IGKV3-15;IGKV1D-12;IGLC3;IGHV2-70;IGHG1;IGKV1-33;IGHV3-13;IGKV1D-39;HSP90AB1;IGHV3-7;IGLC2;IGKV2-28;IGHV3-11;CD3G;IGLV3-25;IGHV2-5;IGKV2-30;IGHG2;IGLV1-47;IGHV4-59;ITPR3;IGKV4-1;IGLV2-11;IGHV3-53;ABI2;IGHV4-34;IGHV1-46;IGHV3-48;IGHV3-33	Reactome
FCGR3A MEDIATED IL10 SYNTHESIS	Immune and inflammatory response	<0.001	0.001	1.875	73	IGKV2D-28;IGLV2-14;IGLV1-51;IGKV3-11;IGKV3-20;IGHV3-30;IGLV1-44;IGKV3-15;IGKV1D-12;IGLC3;IGHV2-70;IGHG1;IGKV1-33;IGHV3-13;IGKV1D-39;IGHV3-7;IGLC2;IGKV2-28;IGHV3-11;CD3G;IGLV3-25;IGHV2-5;IGKV2-30;IGHG2;IGLV1-47;IGHV4-59;ITPR3;IGKV4-1;IGLV2-11;IGHV3-53;IGHV4-34;IGHV1-46;IGHV3-48;IGHV3-33	Reactome
FCGR ACTIVATION	Immune and inflammatory response	<0.001	<0.001	1.967	60	IGKV2D-28;IGLV2-14;IGLV1-51;IGKV3-11;IGKV3-20;IGHV3-30;IGLV1-44;IGKV3-15;IGKV1D-12;IGLC3;IGHV2-70;IGHG1;IGKV1-33;IGHV3-13;IGKV1D-39;IGHV3-7;IGLC2;IGKV2-28;IGHV3-11;CD3G;IGLV3-25;IGHV2-5;IGKV2-30;IGHG2;IGLV1-47;IGHV4-59;IGKV4-1;IGLV2-11;IGHV3-53;IGHV4-34;IGHV1-46;IGHV3-48;IGHV3-33	Reactome
FC EPSILON RECEPTOR FCERI SIGNALING	Immune and inflammatory response	<0.001	0.002	1.813	89	IGKV2D-28;IGLV2-14;IGLV1-51;IGKV3-11;IGKV3-20;IGHV3-30;IGLV1-44;IGKV3-15;IGKV1D-12;IGLC3;IGHV2-70;IGKV1-33;IGHV3-13;IGKV1D-39;LAT;IGHV3-7;IGLC2;IGKV2-28;IGHV3-11;IGLV3-25;IGHV2-5;IGKV2-30;IGLV1-47;IGHV4-59;ITPR3;CDC34;IGKV4-1;IGLV2-11;IGHV3-53;IGHV4-34;GRAP2;IGHV1-46;IGHV3-48;IGHV3-33;ITK;MALT1;HRAS	Reactome
GABA B RECEPTOR ACTIVATION	Neurotransmission	0.012	0.189	-1.602	25	KCNJ15;KCNJ2;ADCY4;KCNJ10;GNAI3;GNAL	Reactome
GABA RECEPTOR ACTIVATION	Neurotransmission	0.014	0.223	-1.577	27	KCNJ15;KCNJ2;ADCY4;KCNJ10;GNAI3;GNAL	Reactome
GENERATION OF SECOND MESSENGER MOLECULES	T cell signaling	<0.001	0.01	1.753	22	CD3E;LCK;HLA-DRB1;HLA-DQB1;LAT;CD3G;CD4;HLA-DQA1;HLA-DPA1;HLA-DRB5;CD101;GRAP2;ITK;HLA-DPB1	Reactome
HEMOSTASIS	other	0.009	0.163	1.303	313	IGKV2D-28;IGLV2-14;IGLV1-51;IGKV3-11;IGKV3-20;GYPA;KIF4A;IGHV3-30;KIF19;IGLV1-44;GYPB;IGKV3-15;IGKV1D-12;A1BG;IGLC3;IGHV2-70;KIF18B;IGHA1;IGKV1-33;IGHV3-13;GNA12;LCK;IGKV1D-39;LAT;IGHV3-7;IGLC2;KIF2C;IGKV2-28;MIF;IGHV3-11;C1QBP;ENDOD1;GAS6;MAGED2;IGLV3-25;ITGAV;IGHV2-5;IGKV2-30;EHD3;L1CAM;ADRA2A;CD109;IGLV1-47;IGHV4-59;ITPR3;BSG;ITGA6;GATA1;LGALS3BP;IGKV4-1;IGHA2;KIF2A;ITGB1;IGLV2-11;IGHV3-53;KDM…	Reactome
IMMUNOREGULATORY INTERACTIONS BETWEEN A LYMPHOID AND A NON LYMPHOID CELL	Immune and inflammatory response	<0.001	<0.001	2.037	130	IGKV2D-28;IGLV2-14;IGLV1-51;IGKV3-11;IGKV3-20;LILRA3;IGHV3-30;CD3E;IGLV1-44;IGKV3-15;IGKV1D-12;IGLC3;IGHV2-70;IGKV1-33;CD40LG;IGHV3-13;ICAM4;IGKV1D-39;C3;IGHV3-7;IGLC2;ITGB7;IGKV2-28;IGHV3-11;CD3G;IGLV3-25;IGHV2-5;IGKV2-30;KLRK1;KLRG1;IGLV1-47;IGHV4-59;IGKV4-1;ITGB1;IGLV2-11;IGHV3-53;CD226;KIR2DL3;IGHV4-34;CD81;IGHV1-46;ICAM2;IGHV3-48;IGHV3-33	Reactome
INFECTIOUS DISEASE	Immune and inflammatory response	0.014	0.223	1.238	431	IGKV2D-28;IGLV2-14;IGLV1-51;CCR5;IGKV3-11;IGKV3-20;IGHV3-30;IGLV1-44;ISG15;IGKV3-15;IGKV1D-12;BCL2L1;IGLC3;IGHV2-70;IGHG1;IGKV1-33;IGHV3-13;HERC5;LCK;IGKV1D-39;C3;FKBP4;AGRN;IMPDH2;HSP90AB1;IGHV3-7;IKBKE;DVL1;IGLC2;IGKV2-28;IGHV3-11;CD3G;MBD3;IGLV3-25;GTF2H4;IGHV2-5;IGKV2-30;CD4;ELK1;MED24;IFIH1;IGHG2;CALR;IGLV1-47;BST2;IGHV4-59;HSPG2;ITPR3;GEMIN5;KPNA2;IGKV4-1;BANF1;ITGB1;FXYD2;IGLV2-11;IGHV3-53…	Reactome
INITIAL TRIGGERING OF COMPLEMENT	Complement system	<0.001	<0.001	2.096	64	IGKV2D-28;IGLV2-14;IGLV1-51;IGKV3-11;IGKV3-20;C2;IGHV3-30;IGLV1-44;IGKV3-15;IGKV1D-12;IGLC3;IGHV2-70;IGHG1;IGKV1-33;IGHV3-13;IGKV1D-39;C3;IGHV3-7;IGLC2;IGKV2-28;IGHV3-11;IGLV3-25;IGHV2-5;IGKV2-30;IGHG2;IGLV1-47;IGHV4-59;IGKV4-1;IGLV2-11;IGHV3-53;IGHV4-34;IGHV1-46;GZMM;IGHV3-48;IGHV3-33;C1QA	Reactome
INTERLEUKIN 1 FAMILY SIGNALING	Cytokine signaling	<0.001	0.002	-1.882	39	IL1R2;IL18RAP;ALPK1;IKBIP;ALOX5;IRAK3;IL1R1;MAP2K4;MAP3K8;MAP3K3;MAP2K6;IL1RAP;IRAK4;CHUK;CASP1	Reactome
INTERLEUKIN 1 SIGNALING	Cytokine signaling	<0.001	0.005	-1.795	29	IL1R2;ALPK1;IKBIP;IRAK3;IL1R1;MAP2K4;MAP3K8;MAP3K3;MAP2K6;IL1RAP;IRAK4;CHUK	Reactome
INTERLEUKIN 3 INTERLEUKIN 5 AND GM CSF SIGNALING	Cytokine signaling	0.001	0.021	-1.72	21	CSF2RA;GAB2;CRK;HCK;CBL;JAK2;LYN;CSF2RB	Reactome
INTERLEUKIN RECEPTOR SHC SIGNALING	Cytokine signaling	0.016	0.246	-1.575	14	CSF2RA;GAB2;JAK2;CSF2RB	Reactome
LEISHMANIA INFECTION	Immune and inflammatory response	<0.001	0.004	1.643	142	IGKV2D-28;IGLV2-14;IGLV1-51;IGKV3-11;IGKV3-20;IGHV3-30;IGLV1-44;IGKV3-15;IGKV1D-12;IGLC3;IGHV2-70;IGHG1;IGKV1-33;IGHV3-13;IGKV1D-39;C3;HSP90AB1;IGHV3-7;DVL1;IGLC2;IGKV2-28;IGHV3-11;CD3G;IGLV3-25;IGHV2-5;IGKV2-30;IGHG2;IGLV1-47;IGHV4-59;ITPR3;IGKV4-1;IGLV2-11;IGHV3-53;ABI2;GNB5;IGHV4-34	Reactome
MODULATION OF HOST RESPONSES BY IFN STIMULATED GENES	Cytokine signaling	0.004	0.084	1.669	15	IFI44L;IFI27;ISG15;IFI6;HERC5;IFI44;IFIH1	Reactome
NEURONAL SYSTEM	Neurotransmission	0.01	0.171	-1.423	153	KCNH7;GRIP2;CAMKK1;KCNB1;KCNJ15;KCNJ2;LIN7A;ADCY4;GRIK4;MAPT;CAMK2G;CACNB4;FLOT1;MAPK1;CAMKK2;KCNJ10;IL1RAP;KCND1;KCNC1;KCNS1;GNAI3;DBNL;CHRND;MAPK3;KCNG2;KCNJ1;CHRNA2;KCNAB3	Reactome
NEUROTRANSMITTER RECEPTORS AND POSTSYNAPTIC SIGNAL TRANSMISSION	Neurotransmission	<0.001	0.011	-1.692	76	GRIP2;CAMKK1;KCNJ15;KCNJ2;LIN7A;ADCY4;GRIK4;MAPT;CAMK2G;MAPK1;CAMKK2;KCNJ10;GNAI3;CHRND;MAPK3;CHRNA2	Reactome
NEUTROPHIL DEGRANULATION	Immune and inflammatory response	<0.001	<0.001	-1.713	259	CLEC4D;MGAM;FCAR;CEACAM3;CXCL1;GMFG;GCA;CD177;ITGAX;CHIT1;HK3;IGF2R;CXCR1;CD55;ALOX5;ANPEP;FOLR3;C5AR1;GALNS;MANBA;DNAJC3;CD58;CD93;FPR1;DOCK2;CXCR2;CLEC12A;LILRB2;CRISPLD2;ATP11A;ATP11B;BST1;ATP6V0A1;ARHGAP9;ACAA1;CKAP4;ITGAM;FGR;ASAH1;MAPK1;ATG7;LAMTOR2;FCGR2A;DYNLT1;BIN2;ATP8B4;CAB39;ARG1;DBNL;ADAM8;CDA;BRI3;HEBP2;DOK3;CTSC;LAMTOR3;APAF1;GNS;CD59;ARPC5;IMPDH1;CFP;KPNB1;CANT1;LAMP2;B2M;CR1;MAPK…	Reactome
PARASITE INFECTION	Immune and inflammatory response	<0.001	0.002	1.796	84	IGKV2D-28;IGLV2-14;IGLV1-51;IGKV3-11;IGKV3-20;IGHV3-30;IGLV1-44;IGKV3-15;IGKV1D-12;IGLC3;IGHV2-70;IGHG1;IGKV1-33;IGHV3-13;IGKV1D-39;IGHV3-7;IGLC2;IGKV2-28;IGHV3-11;CD3G;IGLV3-25;IGHV2-5;IGKV2-30;IGHG2;IGLV1-47;IGHV4-59;IGKV4-1;IGLV2-11;IGHV3-53;ABI2;IGHV4-34;IGHV1-46;IGHV3-48;IGHV3-33	Reactome
PHOSPHOLIPID METABOLISM	Metabolic process	0.01	0.18	-1.551	66	GDPD3;BMX;DGAT2;ABHD3;GPCPD1;MBOAT2;LPGAT1;MBOAT7;CDS2;LPCAT2;ACP6;FIG4;MBOAT1	Reactome
POTENTIAL THERAPEUTICS FOR SARS	Immune and inflammatory response	<0.001	0.002	1.753	107	IGKV2D-28;IGLV2-14;IGLV1-51;IGKV3-11;IGKV3-20;IGHV3-30;IGLV1-44;IGKV3-15;IGKV1D-12;IGLC3;IGHV2-70;IGKV1-33;IGHV3-13;IGKV1D-39;FKBP4;IMPDH2;HSP90AB1;IGHV3-7;IGLC2;IGKV2-28;IGHV3-11;MBD3;IGLV3-25;IGHV2-5;IGKV2-30;IGLV1-47;IGHV4-59;IGKV4-1;ITGB1;FXYD2;IGLV2-11;IGHV3-53;KDM1A;IGHV4-34;COMT;IGHV1-46;IGHV3-48;IGHV3-33	Reactome
ROLE OF LAT2 NTAL LAB ON CALCIUM MOBILIZATION	other	<0.001	0.001	1.889	56	IGKV2D-28;IGLV2-14;IGLV1-51;IGKV3-11;IGKV3-20;IGHV3-30;IGLV1-44;IGKV3-15;IGKV1D-12;IGLC3;IGHV2-70;IGKV1-33;IGHV3-13;IGKV1D-39;IGHV3-7;IGLC2;IGKV2-28;IGHV3-11;IGLV3-25;IGHV2-5;IGKV2-30;IGLV1-47;IGHV4-59;IGKV4-1;IGLV2-11;IGHV3-53;IGHV4-34;IGHV1-46;IGHV3-48;IGHV3-33	Reactome
ROLE OF PHOSPHOLIPIDS IN PHAGOCYTOSIS	Immune and inflammatory response	<0.001	<0.001	2.043	60	IGKV2D-28;IGLV2-14;IGLV1-51;IGKV3-11;IGKV3-20;IGHV3-30;IGLV1-44;IGKV3-15;IGKV1D-12;IGLC3;IGHV2-70;IGHG1;IGKV1-33;IGHV3-13;IGKV1D-39;IGHV3-7;IGLC2;IGKV2-28;IGHV3-11;CD3G;IGLV3-25;IGHV2-5;IGKV2-30;IGHG2;IGLV1-47;IGHV4-59;ITPR3;IGKV4-1;IGLV2-11;IGHV3-53;IGHV4-34;IGHV1-46;IGHV3-48;IGHV3-33	Reactome
SARS COV INFECTIONS	Immune and inflammatory response	<0.001	0.002	1.617	199	IGKV2D-28;IGLV2-14;IGLV1-51;IGKV3-11;IGKV3-20;IGHV3-30;IGLV1-44;ISG15;IGKV3-15;IGKV1D-12;BCL2L1;IGLC3;IGHV2-70;IGKV1-33;IGHV3-13;IGKV1D-39;FKBP4;AGRN;IMPDH2;HSP90AB1;IGHV3-7;IKBKE;IGLC2;IGKV2-28;IGHV3-11;MBD3;IGLV3-25;IGHV2-5;IGKV2-30;IFIH1;IGLV1-47;BST2;IGHV4-59;HSPG2;GEMIN5;KPNA2;IGKV4-1;ITGB1;FXYD2;IGLV2-11;IGHV3-53;KDM1A;IGHV4-34;COMT;MGAT2;IGHV1-46;IGHV3-48;IGHV3-33	Reactome
SCAVENGING OF HEME FROM PLASMA	Metabolic process	<0.001	<0.001	2.099	58	IGKV2D-28;IGLV2-14;IGLV1-51;IGKV3-11;IGKV3-20;IGHV3-30;IGLV1-44;IGKV3-15;IGKV1D-12;IGLC3;IGHV2-70;IGHA1;IGKV1-33;IGHV3-13;IGKV1D-39;IGHV3-7;IGLC2;IGKV2-28;IGHV3-11;IGLV3-25;IGHV2-5;IGKV2-30;IGLV1-47;IGHV4-59;IGKV4-1;IGHA2;HPR;IGLV2-11;IGHV3-53;IGHV4-34;IGHV1-46;IGHV3-48;IGHV3-33	Reactome
SIGNALING BY THE B CELL RECEPTOR BCR	B cell receptor signaling	<0.001	<0.001	1.934	80	IGKV2D-28;IGLV2-14;IGLV1-51;IGKV3-11;IGKV3-20;IGHV3-30;IGLV1-44;IGKV3-15;IGKV1D-12;IGLC3;IGHV2-70;IGKV1-33;IGHV3-13;IGKV1D-39;IGHV3-7;IGLC2;IGKV2-28;IGHV3-11;IGLV3-25;IGHV2-5;IGKV2-30;IGLV1-47;IGHV4-59;ITPR3;IGKV4-1;IGLV2-11;IGHV3-53;IGHV4-34;IGHV1-46;IGHV3-48;IGHV3-33;MALT1;HRAS;CD79A;IGHV4-39;IGHM;IGLV3-21;IGLV7-43	Reactome
SWITCHING OF ORIGINS TO A POST REPLICATIVE STATE	Cell cycle and DNA repair	0.011	0.184	1.611	30	ANAPC1;MCM6;MCM4;MCM3;MCM2;CDC23;CDK2	Reactome
S PHASE	Cell cycle and DNA repair	0.005	0.096	1.619	61	CDK4;ANAPC1;CDC25B;CDCA5;E2F1;MCM6;GINS1;MCM4;MCM3;MCM2;CDC25A;CDC23;CDK2;CDKN1A;CABLES1	Reactome
TCR SIGNALING	T cell signaling	0.005	0.103	1.689	36	CD3E;LCK;HLA-DRB1;HLA-DQB1;LAT;CD3G;CD4;HLA-DQA1;HLA-DPA1;HLA-DRB5;CDC34;CD101;GRAP2;ITK;MALT1	Reactome
TRANSLATION	other	0.016	0.246	1.497	64	ERAL1;EEF1A2;GSPT1;IARS2;FARSA;GSPT2;EARS2;EIF3B;MARS2;EEF2;EIF3C;EIF4B;GADD45GIP1;GFM1;LARS2;APEH;AARS2;AIMP2;EEF1G;FARSB;EIF3G;EIF2B1;EIF4G1;EIF4A1	Reactome
TRANSMISSION ACROSS CHEMICAL SYNAPSES	Neurotransmission	0.005	0.099	-1.515	97	GRIP2;CAMKK1;KCNJ15;KCNJ2;LIN7A;ADCY4;GRIK4;MAPT;CAMK2G;CACNB4;MAPK1;CAMKK2;KCNJ10;GNAI3;CHRND;MAPK3;CHRNA2	Reactome
VIRAL INFECTION PATHWAYS	Immune and inflammatory response	0.001	0.014	1.418	327	IGKV2D-28;IGLV2-14;IGLV1-51;CCR5;IGKV3-11;IGKV3-20;IGHV3-30;IGLV1-44;ISG15;IGKV3-15;IGKV1D-12;BCL2L1;IGLC3;IGHV2-70;IGKV1-33;IGHV3-13;HERC5;LCK;IGKV1D-39;FKBP4;AGRN;IMPDH2;HSP90AB1;IGHV3-7;IKBKE;IGLC2;IGKV2-28;IGHV3-11;MBD3;IGLV3-25;GTF2H4;IGHV2-5;IGKV2-30;CD4;ELK1;MED24;IFIH1;CALR;IGLV1-47;BST2;IGHV4-59;HSPG2;GEMIN5;KPNA2;IGKV4-1;BANF1;ITGB1;FXYD2;IGLV2-11;IGHV3-53;KDM1A;IGHV4-34;COMT;CSNK2A1;MG…	Reactome
