# Supplementary material for: Blood parameters and whole-blood transcriptomics associated with immune-related adverse events in metastatic renal cell carcinoma during nivolumab plus ipilimumab
Source: Sci Rep. 2026 Apr 23;16:18800. doi: 10.1038/s41598-026-46960-6 (PMC13272965; doi:10.1038/s41598-026-46960-6)
Supplement: Supplementary file 4 — Supplementary Material 4 [file 41598_2026_46960_MOESM4_ESM.csv]

CellType	SD irAE (+)	Median irAE (+)	SD irAE (-)	Median irAE (-)	Fold Change	P-Value	Significance
Neutrophils	0.1199	0.3004	0.1353	0.4028	0.79	0.025792971	*
T.cells.CD4.memory.activated	0.0177	0.0149	0.019	0.004	1.5391	0.03249593	*
T.cells.CD8	0.0459	0.1055	0.0558	0.0525	1.3947	0.047885589	*
Mast.cells.resting	0.0123	0.016	0.014	0.0223	0.7737	0.140461362	n.s.
Dendritic.cells.activated	0.0024	0.0034	0.003	0.0016	1.2745	0.148990792	n.s.
Monocytes	0.0767	0.281	0.0953	0.2434	1.1026	0.201117895	n.s.
T.cells.gamma.delta	0	0	0.0084	0	0	0.267632725	n.s.
Macrophages.M1	0	0	3.00E-04	0	0	0.267632725	n.s.
Macrophages.M2	0	0	7.00E-04	0	0	0.267632725	n.s.
Dendritic.cells.resting	0	0	9.00E-04	0	0	0.267632725	n.s.
NK.cells.resting	0.0446	0.0739	0.0476	0.0652	1.1543	0.379758414	n.s.
NK.cells.activated	0.0085	0	0.0092	0	0.7884	0.427528223	n.s.
T.cells.CD4.naive	0.0362	0.0835	0.037	0.0819	1.0986	0.539772168	n.s.
Macrophages.M0	0.0052	0	0.0058	0	0.8894	0.620008812	n.s.
T.cells.CD4.memory.resting	0.0596	0.0335	0.0524	0.0178	1.3821	0.629030863	n.s.
Plasma.cells	0.0068	0.0097	0.007	0.0058	1.1026	0.641239612	n.s.
B.cells.memory	0.0038	0	0.0049	0	0.8245	0.670948813	n.s.
T.cells.regulatory..Tregs.	0.0195	0.0059	0.0155	0.0062	1.1525	0.691157431	n.s.
Eosinophils	6.00E-04	0	0.0045	0	0.1051	0.728793717	n.s.
B.cells.naive	0.0312	0.0274	0.0266	0.0265	1.0289	1	n.s.
T.cells.follicular.helper	0	0	0	0	NA	NA	NA
Mast.cells.activated	0	0	0	0	NA	NA	NA
