# Supplementary material for: Blood parameters and whole-blood transcriptomics associated with immune-related adverse events in metastatic renal cell carcinoma during nivolumab plus ipilimumab
Source: Sci Rep. 2026 Apr 23;16:18800. doi: 10.1038/s41598-026-46960-6 (PMC13272965; doi:10.1038/s41598-026-46960-6)
Supplement: Supplementary file 5 — Supplementary Material 5 [file 41598_2026_46960_MOESM5_ESM.csv]

Gene Name	Pathway Occurrence	Percentage (%)
IGHV2-5	24	48
IGHV2-70	24	48
IGHV3-11	24	48
IGHV3-13	24	48
IGHV3-30	24	48
IGHV3-53	24	48
IGHV3-7	24	48
IGHV4-34	24	48
IGHV4-59	24	48
IGKV1-33	24	48
IGKV1D-12	24	48
IGKV1D-39	24	48
IGKV2-28	24	48
IGKV2-30	24	48
IGKV2D-28	24	48
IGKV3-11	24	48
IGKV3-15	24	48
IGKV3-20	24	48
IGKV4-1	24	48
IGLC2	24	48
IGLC3	24	48
IGLV1-44	24	48
IGLV1-47	24	48
IGLV1-51	24	48
IGLV2-11	24	48
IGLV2-14	24	48
IGLV3-25	24	48
IGHV1-46	23	46
IGHV3-33	23	46
IGHV3-48	23	46
CD3G	11	22
IGHG1	10	20
IGHG2	10	20
ITPR3	9	18
ADCY4	6	12
C3	5	10
CREB5	5	10
GRAP2	5	10
HLA-DQA1	5	10
HLA-DRB1	5	10
HSP90AB1	5	10
LAT	5	10
CD3E	4	8
CD4	4	8
CDK2	4	8
HLA-DPA1	4	8
HLA-DQB1	4	8
HLA-DRB5	4	8
IFIH1	4	8
IGHM	4	8
IGHV4-39	4	8
IGLV3-21	4	8
IGLV7-43	4	8
ISG15	4	8
ITGB1	4	8
ITK	4	8
LCK	4	8
MCM2	4	8
MCM3	4	8
MCM4	4	8
MCM6	4	8
ABI2	3	6
ANAPC1	3	6
BST2	3	6
C1QA	3	6
CD79A	3	6
CDC23	3	6
CDC25A	3	6
CDC34	3	6
CDK4	3	6
HRAS	3	6
IFI27	3	6
IFI44	3	6
IFI44L	3	6
IGHA1	3	6
IGHA2	3	6
IL1R1	3	6
IL1R2	3	6
MALT1	3	6
MAP3K8	3	6
MGAT2	3	6
