# Supplementary material for: Blood parameters and whole-blood transcriptomics associated with immune-related adverse events in metastatic renal cell carcinoma during nivolumab plus ipilimumab
Source: Sci Rep. 2026 Apr 23;16:18800. doi: 10.1038/s41598-026-46960-6 (PMC13272965; doi:10.1038/s41598-026-46960-6)
Supplement: Supplementary file 6 — Supplementary Material 6 [file 41598_2026_46960_MOESM6_ESM.csv]

Method	AUC	CI Lower	CI Upper	Mean AUC (Across Folds)	SD AUC (Across Folds)	Brier Score	Mean Number of Genes
Ridge (ƒ¿ = 0)	0.70846395	0.558056254	0.858871645	0.743333333	0.099023005	0.22497128	19.2
ElasticNet (ƒ¿ = 0.25)	0.473354232	0.322856926	0.623851538	0.5	0	0.245660742	0
ElasticNet (ƒ¿ = 0.5)	0.473354232	0.322856926	0.623851538	0.5	0	0.245660742	0
ElasticNet (ƒ¿ = 0.75)	0.473354232	0.322856926	0.623851538	0.5	0	0.245660742	0
Lasso (ƒ¿ = 1)	0.473354232	0.322856926	0.623851538	0.5	0	0.245660742	0
