# Supplementary material for: Blood parameters and whole-blood transcriptomics associated with immune-related adverse events in metastatic renal cell carcinoma during nivolumab plus ipilimumab
Source: Sci Rep. 2026 Apr 23;16:18800. doi: 10.1038/s41598-026-46960-6 (PMC13272965; doi:10.1038/s41598-026-46960-6)
Supplement: Supplementary file 7 — Supplementary Material 7 [file 41598_2026_46960_MOESM7_ESM.csv]

Number of Genes	AUC
5	0.873 } 0.004
6	0.855 } 0.004
7	0.866 } 0.005
8	0.869 } 0.005
9	0.862 } 0.004
12	0.862 } 0.004
14	0.853 } 0.004
16	0.845 } 0.004
18	0.838 } 0.004
20	0.838 } 0.004
22	0.839 } 0.004
23	0.837 } 0.005
